# Supplementary material for: Diverse Bradyrhizobium spp. with Similar Symbiosis Genes Nodulate Peanut in Different Regions of China: Characterization of Symbiovar sv. Arachis
Source: Plants (Basel). 2023 Nov 6;12(21):3776. doi: 10.3390/plants12213776 (PMC10647606; doi:10.3390/plants12213776)
Supplement: Supplementary file 1 [file plants-12-03776-s001.zip]

Archive with 2 entries (2 files):
- Suppl. Figures 1003.pptx
- SupplementaryTables 1003.pdf
